# Supplementary material for: Feasibility and Comparison of Resting Full-Cycle Ratio and Computed Tomography Fractional Flow Reserve in Patients with Severe Aortic Valve Stenosis
Source: J Cardiovasc Dev Dis. 2022 Apr 14;9(4):116. doi: 10.3390/jcdd9040116 (PMC9030550; doi:10.3390/jcdd9040116)
Supplement: Supplementary file 1 [file jcdd-09-00116-s001.zip]

Archive with 1 entries (1 files):
- jcdd-1662445-supplementary.pdf
